# Supplementary material for: Comparison of Azathioprine-Induced Pancreatitis and Gastrointestinal Intolerance in IBD: Role of Demographics, Clinical Variables, and HLA DQA1/DRB1 Alleles
Source: J Clin Med. 2025 Dec 2;14(23):8539. doi: 10.3390/jcm14238539 (PMC12692811; doi:10.3390/jcm14238539)
Supplement: Supplementary file 1 [file jcm-14-08539-s001.zip]

Archive with 1 entries (1 files):
- jcm-3968477-supplementary.pdf
